# Supplementary material for: Hyaluronic Acid/Collagen Nanofiber Tubular Scaffolds Support Endothelial Cell Proliferation, Phenotypic Shape and Endothelialization
Source: Nanomaterials (Basel). 2021 Sep 8;11(9):2334. doi: 10.3390/nano11092334 (PMC8471775; doi:10.3390/nano11092334)
Supplement: Supplementary file 1 [file nanomaterials-11-02334-s001.zip]

Archive with 1 entries (1 files):
- nanomaterials-1296318-supplementary-proof-latest.pdf
